# Supplementary material for: CircZXDC Promotes Vascular Smooth Muscle Cell Transdifferentiation via Regulating miRNA-125a-3p/ABCC6 in Moyamoya Disease
Source: Cells. 2022 Nov 26;11(23):3792. doi: 10.3390/cells11233792 (PMC9741004; doi:10.3390/cells11233792)
Supplement: Supplementary file 1 [file cells-11-03792-s001.zip]

Archive with 1 entries (1 files):
- cells-1990060-supplementary.pdf
